# Supplementary material for: Could Periodontitis Increase the Risk of Suffering from Pancreatic Cancer?—A Systematic Review
Source: Cancers (Basel). 2024 Mar 23;16(7):1257. doi: 10.3390/cancers16071257 (PMC11010905; doi:10.3390/cancers16071257)
Supplement: Supplementary file 1 [file cancers-16-01257-s001.zip]

Archive with 1 entries (1 files):
- cancers-2900476-supplementary.pdf
